# Supplementary material for: Logic regression-derived algorithms for syndromic management of vaginal infections
Source: BMC Med Inform Decis Mak. 2015 Dec 16;15:106. doi: 10.1186/s12911-015-0228-5 (PMC4681120; doi:10.1186/s12911-015-0228-5)
Supplement: Additional file 1: — R code for logic regression-derived algorithms for syndromic diagnosis of vaginal infections. (TXT 4 kb) [file 12911_2015_228_MOESM1_ESM.txt]

# Install necessary packages to run the procedure
	library(foreign)
	library(LogicReg)
	rm(list=ls(all=TRUE))

# Display graphs with proper margins
	par(mar=c(3,3,3,3))
# Make the graphs wait for the user.
	par(ask=TRUE)

# The dataset is this Stata file. The outcome variable is in the 5th column. Prediction variables are in the 6-14th columns.
# The cross-validation dataset folds are called "xvfold"
	dat1 <- read.dta(file="syndx_vvc.dta", convert.factors=FALSE)

### Set the Logic Regression specifications for your analysis
set.seed(1980)						# In order to have a replicable analysis, one must set the random number seed.
	y		<-	5			# The outcome variable is located in the 5th column
	minvar	<-	6			# The first prediction variable in my dataset is in the 6th column.
	maxvar	<-	14			# The last prediction variable in my dataset is in the 14th column
	trees	 	<-	1			# How many trees. 1 tree produces simpler logic models.
	dat1$wt	<-	1			# Up-weight cases (true positives), if desired.
	rep		<-	500			# How many repetitions for permutation testing. 500 is generally sufficient.
	iter		<-	50000  		# Simulated annealing parameter. 50,000 is generally sufficient.
	myanneal 	<- 	logreg.anneal.control(start=-1,end=-4,iter=iter,update=0)	# No need to change this code
	fold		<-	4			# This number corresponds to the cross-validation dataset, change this for each cross-validation run


# The code sequence below selects a cross-validation fold and runs logic regression so that you can select an optimal model for that fold
# After selecting the model and tabulating it, change the value for "fold" above and re-run the code below.
      # First, confirm the correct cross-validation training dataset will be used
	print(fold) 
	# Assign the training dataset. The training dataset is called “a”, and is used for the next steps.
	a <- assign(paste("train",y,fold,sep="_"),subset(dat1,xvfold!=fold))
	# The remaining folds go into a testing dataset, which is used in the code after the loop.
	assign(paste("test",y,fold,sep="_"),subset(dat1,xvfold==fold))

      # Second, LogicReg will find the most predictive model (select=1), which will probably be overfitted
	fit1 <- logreg(resp=a[,y], bin=a[ ,minvar:maxvar], type=3, select=1, wgt=a$wt, ntrees=trees, anneal.control=myanneal)
	assign(paste("fit1",y,fold,sep="_"),fit1)
	print(fit1)

      # Third, run the null model permutation test (select=4) to determine if there actually is a predictive model possible
	# Compare whether a null model is, by chance, about as good as as the most predictive model in fit1 above
	fit4 <- logreg(select=4, anneal.control=myanneal, oldfit=fit1,nrep=rep)
	assign(paste("fit4",y,fold,sep="_"),fit4)
	plot(fit4, pscript=F)

      # Fourth, assess the implications of model size (select=2). You may wish to use more than 10 ‘leaves’ in the logic ‘tree’ (model).
	# Which model has the least deviance but also a reasonably small size?
	fit2 <- logreg(oldfit=fit1,select=2,ntrees=c(1,trees), nleaves=c(1,10), anneal.control=myanneal)
	assign(paste("fit2",y,fold,sep="_"),fit2)
	print(fit2)
	print(fit2$allscores)
	plot(fit2, pscript=F)
	
      # Internal 10-fold cross-validation (select=3) on the models in fit2. This helps determine the optimal model size.
	# Is there any advantage to larger/more complex models?
	fit3 <- logreg(select=3,oldfit=fit2)
	n1<-seq(10,dim(fit3$cvscores)[1],10);n2<-c(1,2,6,8)
	print(round(fit3$cvscores[n1,n2],3))
	assign(paste("fit3",y,fold,sep="_"),fit3)
	plot(fit3, pscript=F)

	# Finally, run permutation tests (select=5) on models of all possible maximum sizes, again to inform the selection of the optimal model size.
	fit5 <- logreg(select=5, oldfit=fit2, nrep=rep)
	assign(paste("fit5",y,fold,sep="_"),fit5)
	plot(fit5, pscript=F)

# Plot the selected logic model. Here the number [[X]] refers to the optimal model from the training dataset.
	par(mfrow=c(1,1),mar=c(rep(1,4)))
	# Display the selected model with its coefficient
	plot(fit2$alltrees[[8]],coef.rd=4)
	# Print the intercept and coefficient for the logistic regression equation for this logic model
	fit2$alltrees[[8]]$coef

# External cross-validation
# Set msz to the size of the selected logic model. Here it is set to 8.
# test_5_4 refers to the 4th cross-validation fold for the outcome variable in column 5
# Calculate the positive and negative predictive values of the outcome with the test dataset, using logistic regression
      test_5_4$prediction <- as.matrix(predict.logreg(fit2_5_4, msz=8, test_5_4[,y], test_5_4[,minvar:maxvar]))
      train_5_4$prediction <- as.matrix(predict.logreg(fit2_5_4, msz=8, train_5_4[,y], train_5_4[,minvar:maxvar]))
# Display prediction table for this cross-validation run
	# This is the test fold cross-tab. The decimal figures correspond to the logic model's Positive Predictive Value and its 1-NPV.
      table(test_5_4$prediction, test_5_4[,y], useNA="always")
	# This is the training fold cross-tab
      table(train_5_4$prediction, train_5_4[,y], useNA="always")
